# Supplementary material for: Screening of a natural compound library identifies emodin, a natural compound from Rheum palmatum Linn that inhibits DPP4
Source: PeerJ. 2017 May 10;5:e3283. doi: 10.7717/peerj.3283 (PMC5428354; doi:10.7717/peerj.3283)
Supplement: Data S1 [file peerj-05-3283-s001.xls]

## Sheet: Figure_1A
	No.	compound	Exp 1	Exp 2	Exp 3	Mean
	Control		98.8	100.9	100.3	100
	1	Cyclocytidine HCl	110.3	95	97.8	101.033
	2	(-)-Epigallocatechin Gallate	100.2	90.2	81.9	90.7667
	3	(+)-Usniacin	88.7	90.4	89.7	89.6
	4	3-Indolebutyric acid (IBA)*	92	93.9	106.6	97.5
	5	4-Methylumbelliferone (4-MU)				auto-fluorescence
	6	Esculin				auto-fluorescence
	7	Amygdalin	96.2	94.7	92.1	94.3333
	8	Andrographolide	102.9	100.3	96.8	100
	9	Apigenin	97.4	70.3	67.8	78.5
	10	Arbutin	95.9	96.2	96.1	96.0667
	11	Artesunate	95.1	99	87	93.7
	12	Asiatic Acid	83.3	65.3	130.5	93.0333
	13	Azomycin	74.2	78.5	76.2	76.3
	14	Baicalein	67.1	69	52.6	62.9
	15	Baicalin	71.4	51.3	110.9	77.8667
	16	Bergenin	113.7	101.6	73.5	96.2667
	17	Berberine HCl	52.4	58.4	54.2	55
	18	beta-sitosterol	98.6	92.3	103.6	98.1667
	19	Bilobalide	97.2	94.5	102.8	98.1667
	20	Caffeic Acid	90.4	96.2	91.8	92.8
	21	Chlorogenic Acid	71.3	81.8	101.7	84.9333
	22	Chrysin	85.4	87.6	71.2	81.4
	23	Cinchonidine	90.5	97.4	97.3	95.0667
	24	Cryptotanshinone	60.3	66.5	58.2	61.6667
	25	Cyclosporin A	104.6	90.3	90.3	95.0667
	26	Cytisine	90.3	91	108.8	96.7
	27	Dihydroartemisinin (DHA)	97.1	91	88.2	92.1
	28	Diosmin	66.8	69	74.6	70.1333
	29	DL-Carnitine HCl	97.3	93.1	99.1	96.5
	30	Emodin	22	22.6	41.2	28.6
	31	Enoxolone*	84.3	87	95.5	88.9333
	32	Fisetin	72.3	74	51.8	66.0333
	33	Formononetin	102.5	85.5	108	98.6667
	34	Ferulic Acid	97.5	83.7	98	93.0667
	35	Glycyrrhizin (Glycyrrhizic Acid)	137.4	78.9	65.2	93.8333
	36	Gossypol	54.6	59.8	51.6	55.3333
	37	Gramine*	97.6	97.4	88.2	94.4
	38	Gynostemma Extract	92.8	90.9	88.4	90.7
	39	Hesperetin	80.8	105.8	78.5	88.3667
	40	Hesperidin	97.2	95.1	85.1	92.4667
	41	Honokiol	106.3	94.1	105.1	101.833
	42	Hyodeoxycholic acid (HDCA)	96.6	94.7	96.2	95.8333
	43	Icariin	76	74.5	78.7	76.4
	44	Indole-3-carbinol	103.2	92	88.7	94.6333
	45	Kaempferol	52	72.5	70.4	64.9667
	46	Kinetin	97.6	93.8	93	94.8
	47	L-(+)-Rhamnose Monohydrate	92.8	91.1	93	92.3
	48	Limonin	104.2	106.5	91.4	100.7
	49	Luteolin*	61.4	68.3	70	66.5667
	50	Magnolol	97.6	107.6	83.9	96.3667
	51	(+)-Matrine	101.6	98	94.4	98
	52	Methyl-Hesperidin	98.7	101.2	74.4	91.4333
	53	Morin Hydrate	79.5	73.7	79.4	77.5333
	54	Myricetin	55.3	57.5	60.8	57.8667
	55	Myricitrin	67	70.2	70.2	69.1333
	56	Nalidixic acid	95.6	94.7	93.5	94.6
	57	Naringin	116.5	82.6	68.6	89.2333
	58	Neohesperidin dihydrochalcone (Nhdc)	90.3	78	91.2	86.5
	59	Neohesperidin	93.8	90.3	71.8	85.3
	60	Nobiletin	81.7	69.9	67.6	73.0667
	61	Oleanolic Acid*	83.4	90.9	93.5	89.2667
	62	Oridonin	81	85.4	96.9	87.7667
	63	Orotic acid (6-Carboxyuracil)	83.5	88	95.5	89
	64	Osthole	93.1	95.2	87.3	91.8667
	65	Oxymatrine	106.4	102.6	83.7	97.5667
	66	Paeonol	80.3	92.8	99.9	91
	67	(-)-Parthenolide	73.3	84.6	113.2	90.3667
	68	Phloretin*	78.9	90.5	55.2	74.8667
	69	Phlorizin	63.2	86.5	113.8	87.8333
	70	Piperine	67.7	60.2	77.8	68.5667
	71	Puerarin	94.4	98	93.8	95.4
	72	Quercetin Dihydrate	59.9	57	57.1	58
	73	Rutaecarpine	78.5	91.8	90.4	86.9
	74	Rutin	78.7	73.8	50.1	67.5333
	75	Salicin	72	94.5	87.9	84.8
	76	Sclareol	80.9	99.9	71.4	84.0667
	77	Sclareolide	95.1	80.7	80.2	85.3333
	78	Shikimic Acid*	87.3	80.7	84.9	84.3
	79	Silibinin	65.1	76.8	67.3	69.7333
	80	Silymarin	86	88.2	73	82.4
	81	Sinomenine	83	90.4	93.4	88.9333
	82	Synephrine	98.7	76.9	87.7	87.7667
	83	Tangeretin	75.6	80.1	66.2	73.9667
	84	Tanshinone I	56.8	59.3	58.1	58.0667
	85	Tanshinone IIA	50.8	56.6	69.7	59.0333
	86	Taxifolin (Dihydroquercetin)	93.8	83.2	67.9	81.6333
	87	Tetrahydropapaverine HCl	92.5	78	76.9	82.4667
	88	Troxerutin	69.8	62.2	57.2	63.0667
	89	Ursolic Acid*	85.1	78.9	89.1	84.3667
	90	Vanillylacetone	87.8	96.8	79.9	88.1667
	91	Xanthone*	88.9	79.9	77.7	82.1667
	92	Yohimbine HCl	92.1	92.7	90.1	91.6333
	93	5-hydroxytryptophan (5-HTP)	93.3	82.6	90.6	88.8333
	94	Aloin	91.5	70.4	71.7	77.8667
	95	Ammonium Glycyrrhizinate	83.3	106.3	81.6	90.4
	96	Biochanin A	94.6	100.9	85.2	93.5667
	97	Butylscopolamine bromide	97.5	98.7	78.2	91.4667
	98	Dioscin	100.3	100	79.1	93.1333
	99	Diosmetin	77.2	77.5	77.6	77.4333
	100	D-Mannitol*	96	95.6	83.5	91.7
	101	Gastrodin	91	91.5	98.6	93.7
	102	Hematoxylin	70.1	72	84.9	75.6667
	103	Hordenine*	90.7	95.7	95.6	94
	104	Indirubin*	53.9	58.9	61.7	58.1667
	105	Lappaconite HBr	95.4	80.2	92.6	89.4
	106	Naringin Dihydrochalcone	84.3	82.4	91.6	86.1
	107	Polydatin	89.6	81.3	70	80.3
	108	Quercetin	62.7	62.1	72.1	65.6333
	109	Sesamin	93.7	90	85.5	89.7333
	110	Sorbitol	94.5	91.5	90.4	92.1333
	111	Naringenin*	80.4	87.5	94.1	87.3333
	112	Rheochrysidin	44.7	52.2	53.9	50.2667
	113	Salidroside	97.1	97.1	113.2	102.467
	114	Palmatine chloride	49.5	48.9	43.9	47.4333
	115	Dihydromyricetin	101.1	88.8	72.1	87.3333
	116	Sodium Danshensu	95.8	90.3	90.2	92.1
	117	Tetrandrine	99.9	98	99.8	99.2333
	118	Isoliquiritigenin	53.3	46.7	31.6	43.8667
	119	Sophocarpine	96.7	109	110.6	105.433
	120	Chrysophanic Acid	64.4	60	75	66.4667
	121	Curcumol	100.6	99.6	110.6	103.6
	122	Astragaloside A	103.8	108.8	101.9	104.833
	123	Ipriflavone (Osteofix)	85.8	99.7	98	94.5
	124	(S)-10-Hydroxycamptothecin	87.4	77.6	85.7	83.5667
	125	Hypoxanthine*	96.7	99.3	98.5	98.1667
	126	Apocynin	82.6	90.9	116.3	96.6
	127	Rotundine	103.3	99.8	103.6	102.233
	128	Guanosine	103.7	101.7	90.2	98.5333
	129	Inosine*	95.4	94.1	102.1	97.2
	130	Vanillin	104.6	95.3	51.5	83.8
	131	Triptolide (PG490)	98.7	94.9	109.3	100.967
	132	Oleuropein	116.8	101.2	93.4	103.8
	133	Xanthohumol	94.5	101.8	126	107.433
	134	duclauxin	98.3	99.5	163.1	120.3
	135	xenoclauxin	105.6	107.6	132.5	115.233
	136	Manoalide*	102.4	111.6	125.4	113.133
	137	Cafestol palmitate	96.3	108.3	144	116.2
	138	Safinamide	93.4	98.3	118	103.233
	139	Rocaglamide	100.4	100.2	94.9	98.5
	140	Calycanthine	98.1	98.8	109.2	102.033
	141	Tomatine	103	91.8	124	106.267
	142	Indole-3-acetic acid*	115.4	108.5	120.6	114.833
	143	Olaquindox	77.8	99.1	116.4	97.7667
	144	Rutaecarpine	71.3	78.6	71.4	73.7667
	145	Norisoboldine	95.3	99.3	71	88.5333
	146	Monocrotaline	70.9	95.8	85.1	83.9333
	147	Sinomenine	103	93.4	116.1	104.167
	148	Catharanthine	117.2	93.7	139.2	116.7
	149	N.D.*	109.8	87.6	117.6	105
	150	N.D.*	85.7	102.2	121.7	103.2
	151	N.D.*	109.8	81.7	140.1	110.533
	152	N.D.*	96.4	98.9	112.3	102.533
	153	N.D.*	99.6	96.4	141.4	112.467
	154	N.D.*	107.8	107.3	120.1	111.733
	155	N.D.*	98.8	90.2	125.4	104.8
		(1. N.D.:structure will report elsewhere.
		2. *:marine derived.)

## Sheet: Figure_1B
		% of control
	Emodin (μM)	Exp 1	Exp 2	Exp 3	Exp 4
	100	3.77059	3.97497	6.67157	4.70892
	50	8.92596	7.13243	15.5526	10.5218
	25	25.1012	22.2357	28.5913	20.4503
	12.5	36.9552	34.4108	39.4636	36.8254
	6.25	37.4576	41.6751	43.0777	61.3537
	3.125	83.4481	89.7241	75.9333	80.9848
	1.5625	97.7574	87.3643	84.599	90.7183
	0.78125	103.883	101.222	103.162	102.259
	0.39	100.37	103.737	102.043	102.193
	0.2	105.544	105.832	90	85.652

## Sheet: Figure_1C
		% of control
	Sitagliptin (nM)	Exp 1	Exp 2	Exp 3
	1000	0.131422	0.400117	0.206437
	500	0.287486	0.575406	0.612509
	250	6.21791	6.43236	6.31986
	125	12.4358	12.8419	12.6947
	62.5	23.6519	24.1175	22.6741
	31.2	39.4636	39.8936	39.1285
	15.6	57.452	58.1084	55.1765
	7.8	81.4366	80.7436	82.9215
	3.9	96.0984	95.0716	97.5494
	2	91.4576	92.8995	91.6581
	1	100.698	99.9111	100.055
