# Supplementary material for: Screening of a natural compound library identifies emodin, a natural compound from Rheum palmatum Linn that inhibits DPP4
Source: PeerJ. 2017 May 10;5:e3283. doi: 10.7717/peerj.3283 (PMC5428354; doi:10.7717/peerj.3283)
Supplement: Data S4 [file peerj-05-3283-s004.xlsx]

## Sheet: Sheet1
	time (h)	3 mg/kg			10 mg/kg			30 mg/kg
	0	200500	223040	210853	349733	267840	314147	290800	216573	224480
	0.5	157120	186480	184560	241067	195640	202693	175387	222147	170307
	1	213620	121520	101880	158860	133520	164280	159040	152000	181707
	2	291827	237493	317253	158760	116813	222440	196547	112320	158453
	4	377573	331360	321880	367160	355600	350787	339907	323187	357187
