# Supplementary material for: Screening of a natural compound library identifies emodin, a natural compound from Rheum palmatum Linn that inhibits DPP4
Source: PeerJ. 2017 May 10;5:e3283. doi: 10.7717/peerj.3283 (PMC5428354; doi:10.7717/peerj.3283)
Supplement: Data S5 [file peerj-05-3283-s005.xlsx]

## Sheet: DPP4 activity
	hours	C57BL/6					ob/ob
	0	2962300	3555100	2704100	2803100	3111100	3668100	3319500	3595400	3453300	3401200
	1	2755900	3040800	2268700	2388700	2836800	3575300	2433200	3311900	2854200	3125000
	2	3055900	3015200	2510000	2257000	2971200	3363400	2959900	2928700	2749100
	4	2708000	3031400	2814800	2664500	2844400	2989300	2592200	2835500	2877800	3275000
	8	3130600	3310000	2020300	3224400	3166700	3461100	2912800	3032000	2847400	3489100

## Sheet: Blood glucose
	hours	C57BL/6					ob/ob
	0	15.5	10.4	10.9	10.9	11.2	13.3	11.5	12.1	14.4	18.6
	1	10.8	12.2	9.3	10.8	9.7	11.3	13.1	10.9	12	9.4
	2	9.3	9.7	8.4	8.3	8	9.2	8.1	9.5	10.9	11
	4	8.3	7.4	7.6	9.1	7.9	10.3	8.2	7.3	9.2	8
	8	15.9	11.5	12.6	15.3	12.6	14.2	13.9	12.8	13.1	14.7

## Sheet: GLP-1
	hours	C57BL/6					ob/ob
	0	2.4022	3.1852	3.2635	2.9242	1.0711	1.6714	1.7758	1.3843	3.4984	1.6192
	1	2.5849	2.8981	2.4805	2.9503	0.9928	1.4365	2.8459	1.8541	2.8981	2.9503
	2	2.6371	2.5849	2.9242	1.3843	2.0629	3.4201	0.5491	2.4022	2.2456	3.5245
	4	2.6893	3.1069	3.0808	3.2113	0.4708	2.1673	1.2538	1.5148	2.9503	0.9667
	8	1.9063	3.394	3.3157	2.0107	0.2881	3.655	0.784	1.2277	3.1852
